# Supplementary material for: In Silico and In Vivo Studies of a Tumor-Penetrating and Interfering Peptide with Antitumoral Effect on Xenograft Models of Breast Cancer
Source: Pharmaceutics. 2023 Apr 7;15(4):1180. doi: 10.3390/pharmaceutics15041180 (PMC10142558; doi:10.3390/pharmaceutics15041180)
Supplement: Supplementary file 1 [file pharmaceutics-15-01180-s001.zip]

Archive with 1 entries (1 files):
- pharmaceutics-2197144-supplementary.pdf
